# Supplementary material for: Does retail investors beat institutional investors?——Explanation of game stop’s stock price anomalies
Source: PLoS One. 2022 Oct 25;17(10):e0268387. doi: 10.1371/journal.pone.0268387 (PMC9595539; doi:10.1371/journal.pone.0268387)
Supplement: S1 Data — (CSV) [file pone.0268387.s001.csv]

date	max	close	vol
2019/12/20	6.22	5.99	5484629
2019/12/23	6.07	5.61	6282908
2019/12/24	5.67	5.44	3395510
2019/12/26	5.51	5.4	4266153
2019/12/27	5.98	5.9	11041287
2019/12/30	6.24	6.13	4482348
2019/12/31	6.39	6.08	4322610
2020/01/02	6.47	6.31	4430750
2020/01/03	6.25	5.88	3550961
2020/01/06	5.91	5.85	3394777
2020/01/07	5.83	5.52	5235519
2020/01/08	5.85	5.72	5629445
2020/01/09	5.82	5.55	2643051
2020/01/10	5.6	5.43	2781412
2020/01/13	5.61	5.43	3634014
2020/01/14	5	4.71	12562568
2020/01/15	4.73	4.61	4981116
2020/01/16	4.71	4.62	4287065
2020/01/17	4.75	4.75	4019524
2020/01/21	4.75	4.59	3532137
2020/01/22	4.64	4.56	2627486
2020/01/23	4.64	4.62	1880214
2020/01/24	4.64	4.32	4163697
2020/01/27	4.35	4.28	2122804
2020/01/28	4.3	4.21	2144936
2020/01/29	4.32	4.13	1552557
2020/01/30	4.12	3.93	3006733
2020/01/31	3.94	3.84	2891764
2020/02/03	3.98	3.95	2026199
2020/02/04	4.25	4.07	3562981
2020/02/05	4.41	4.18	2641722
2020/02/06	4.3	4.14	1510303
2020/02/07	4.13	3.81	2742281
2020/02/10	4.1	3.94	2777042
2020/02/11	4.24	4.02	3415023
2020/02/12	4.51	4.19	4820604
2020/02/13	4.26	4.11	2081693
2020/02/14	4.19	4.02	1582660
2020/02/18	4.08	4.06	1467612
2020/02/19	4.27	4.15	2593092
2020/02/20	4.3	4.14	1562341
2020/02/21	4.18	4.04	1695693
2020/02/24	3.93	3.7	3566289
2020/02/25	3.79	3.56	4447956
2020/02/26	3.62	3.39	4725372
2020/02/27	3.63	3.47	3879480
2020/02/28	3.72	3.6	4692197
2020/03/02	3.85	3.83	3208428
2020/03/03	3.89	3.63	4282456
2020/03/04	3.83	3.77	4257629
2020/03/05	3.99	3.96	3599627
2020/03/06	4.07	3.92	2096803
2020/03/09	3.97	3.7	2732022
2020/03/10	4.26	4.23	4863169
2020/03/11	4.25	4.14	4414196
2020/03/12	4.04	3.98	5123363
2020/03/13	4.65	4.59	5787211
2020/03/16	4.57	4.37	4866696
2020/03/17	4.65	4.23	3562210
2020/03/18	4.25	3.77	3651709
2020/03/19	4.2	4.19	5039539
2020/03/20	4.08	3.76	7722194
2020/03/23	3.86	3.81	6009784
2020/03/24	4.21	4.16	6805659
2020/03/25	4.49	4.17	3592059
2020/03/26	4.71	4.41	6210979
2020/03/27	5.09	4.22	7024763
2020/03/30	4.27	3.65	3350571
2020/03/31	3.8	3.5	2304132
2020/04/01	3.49	3.25	4568695
2020/04/02	3.35	2.85	4064339
2020/04/03	2.94	2.8	3830761
2020/04/06	3.2	3.09	3340544
2020/04/07	3.44	3.27	2836859
2020/04/08	3.67	3.41	2884528
2020/04/09	4.25	3.89	5908916
2020/04/13	4.76	4.74	6844501
2020/04/14	6.47	5.95	13506632
2020/04/15	5.67	5.27	7499854
2020/04/16	5.44	5.03	3371921
2020/04/17	5.28	4.88	5653188
2020/04/20	5.9	5.61	6085011
2020/04/21	5.3	4.78	4142050
2020/04/22	5.17	4.89	2678133
2020/04/23	4.89	4.7	2265853
2020/04/24	4.85	4.77	2236191
2020/04/27	5.99	5.82	7275138
2020/04/28	6.04	5.64	5200189
2020/04/29	6.09	6.04	3370045
2020/04/30	5.97	5.73	2173530
2020/05/01	6.18	6.05	4005598
2020/05/04	5.93	5.48	4068105
2020/05/05	5.63	5.39	2105919
2020/05/06	5.4	4.93	3369640
2020/05/07	4.93	4.87	2501195
2020/05/08	5.19	4.98	2358427
2020/05/11	4.96	4.76	1701808
2020/05/12	4.92	4.54	2639157
2020/05/13	4.54	4.21	2882877
2020/05/14	4.19	4.13	2004868
2020/05/15	4.45	4.22	1940704
2020/05/18	4.63	4.58	2371694
2020/05/19	4.75	4.44	1840732
2020/05/20	4.69	4.43	2543609
2020/05/21	4.65	4.44	1971906
2020/05/22	4.49	4.18	2379851
2020/05/26	4.61	4.42	3545926
2020/05/27	4.71	4.69	3146603
2020/05/28	4.76	4.33	2184367
2020/05/29	4.42	4.06	3973540
2020/06/01	4.36	4.13	2618424
2020/06/02	4.31	4.18	2369780
2020/06/03	4.52	4.44	3037424
2020/06/04	4.72	4.47	3514299
2020/06/05	4.41	4.14	6274428
2020/06/08	5.14	5.01	10133663
2020/06/09	5	4.96	8073448
2020/06/10	5.53	5.07	10606372
2020/06/11	4.9	4.37	6235993
2020/06/12	4.78	4.72	4378192
2020/06/15	4.77	4.69	3910385
2020/06/16	4.95	4.64	3123535
2020/06/17	4.83	4.76	3593466
2020/06/18	4.95	4.95	3423827
2020/06/19	5.08	4.88	7366448
2020/06/22	4.95	4.87	3178966
2020/06/23	4.99	4.83	3205372
2020/06/24	4.84	4.41	2976209
2020/06/25	4.54	4.46	2450936
2020/06/26	4.5	4.35	3801155
2020/06/29	4.52	4.38	2131330
2020/06/30	4.51	4.34	3889029
2020/07/01	4.5	4.44	2304101
2020/07/02	4.51	4.29	1887751
2020/07/06	4.34	4.24	2140879
2020/07/07	4.25	4.09	2456970
2020/07/08	4.29	4.26	2052829
2020/07/09	4.32	4.21	1992621
2020/07/10	4.38	4.34	1410828
2020/07/13	4.55	4.26	4216265
2020/07/14	4.31	4.08	2261589
2020/07/15	4.29	4.19	1474126
2020/07/16	4.2	4.17	1330461
2020/07/17	4.23	3.96	3066549
2020/07/20	4.06	3.85	3401088
2020/07/21	4.09	4.01	3341012
2020/07/22	4.12	4.11	2523547
2020/07/23	4.3	4.11	3237550
2020/07/24	4.23	4.03	2216295
2020/07/27	4.12	4.01	2472696
2020/07/28	4.05	3.94	4555392
2020/07/29	4.18	4.06	2879626
2020/07/30	4.23	4.1	2398485
2020/07/31	4.16	4.01	1880172
2020/08/03	4.25	4.15	2518010
2020/08/04	4.74	4.43	10361363
2020/08/05	4.76	4.63	4925697
2020/08/06	4.66	4.43	1901224
2020/08/07	4.4	4.16	3341099
2020/08/10	4.57	4.33	4561772
2020/08/11	4.57	4.35	3139105
2020/08/12	4.63	4.52	3057594
2020/08/13	4.71	4.64	2128313
2020/08/14	4.83	4.75	3474692
2020/08/17	4.78	4.63	2370970
2020/08/18	4.87	4.81	3834840
2020/08/19	4.84	4.72	2612583
2020/08/20	4.68	4.61	2441184
2020/08/21	5.6	5.03	10642591
2020/08/24	5.13	4.87	4585366
2020/08/25	5.25	4.98	2998678
2020/08/26	5.22	5.11	2779664
2020/08/27	5.38	5.25	3384658
2020/08/28	5.57	5.39	4236926
2020/08/31	7.15	6.68	37976000
2020/09/01	7.82	7.65	23211046
2020/09/02	8.05	7.71	13011113
2020/09/03	8.45	7.82	14344502
2020/09/04	7.92	7.65	7661994
2020/09/08	8.28	7.7	9816620
2020/09/09	7.99	7.35	9068082
2020/09/10	6.95	6.23	15558278
2020/09/11	6.33	6.09	6061190
2020/09/14	7	6.91	10118972
2020/09/15	7.26	7.09	5743489
2020/09/16	9.04	8.68	19346508
2020/09/17	9.77	9.2	17026720
2020/09/18	9.77	9.47	17407512
2020/09/21	9.6	8.75	7639806
2020/09/22	11.17	10.56	34752484
2020/09/23	10.86	10.04	10651152
2020/09/24	9.81	9.14	7938838
2020/09/25	10.18	10.02	7515157
2020/09/28	10.26	10.09	6764323
2020/09/29	10.65	10.35	5244339
2020/09/30	10.76	10.2	6079033
2020/10/01	10.25	9.77	4554055
2020/10/02	9.78	9.39	4340484
2020/10/05	9.59	9.46	2804969
2020/10/06	9.84	9.13	4535421
2020/10/07	9.56	9.36	3308644
2020/10/08	13.64	13.49	76453560
2020/10/09	14.8	12.02	77152784
2020/10/12	12.77	11.8	23655700
2020/10/13	12.42	11.88	10179708
2020/10/14	12.68	12.25	10776762
2020/10/15	15.1	13.83	39894824
2020/10/16	13.9	13.31	11651578
2020/10/19	14.5	13.91	13169073
2020/10/20	14.14	13.86	6603951
2020/10/21	14.42	14.1	5361928
2020/10/22	15.87	14.91	16212232
2020/10/23	15.38	15	6507324
2020/10/26	15.45	13.45	13376269
2020/10/27	13.71	12.69	7231006
2020/10/28	13.05	11.82	6388580
2020/10/29	12.25	11.73	4165843
2020/10/30	11.64	10.47	11562367
2020/11/02	11.09	10.75	5227011
2020/11/03	11.86	11.57	7454472
2020/11/04	11.77	10.91	5807871
2020/11/05	11.84	11.45	4705245
2020/11/06	12.17	11.86	5518243
2020/11/09	12.93	11.49	6244865
2020/11/10	11.66	11.1	3825963
2020/11/11	11.95	11.75	4882569
2020/11/12	11.87	11.13	4355892
2020/11/13	11.55	11.01	3546171
2020/11/16	12.66	12.06	9774824
2020/11/17	11.92	11.63	6678176
2020/11/18	12.04	11.57	3169222
2020/11/19	12.79	12.46	11787613
2020/11/20	13.46	12.71	8402347
2020/11/23	14.12	13.9	9607973
2020/11/24	14.26	13.67	7186710
2020/11/25	15.25	14.75	8860092
2020/11/27	16.74	16.08	12504197
2020/11/30	19.42	16.56	31983498
2020/12/01	17.4	15.8	12666027
2020/12/02	16.68	16.58	7883380
2020/12/03	16.64	16.12	6294965
2020/12/04	17.29	16.9	8972672
2020/12/07	17.5	16.35	7386258
2020/12/08	17.21	16.94	16120163
2020/12/09	14.73	13.66	24357944
2020/12/10	14.41	14.12	7558922
2020/12/11	14	13.31	7496868
2020/12/14	13.43	12.72	10007092
2020/12/15	14.02	13.85	8192856
2020/12/16	14.31	13.85	5865123
2020/12/17	14.98	14.83	8194902
2020/12/18	16.3	15.63	16618776
2020/12/21	16.35	15.53	9876128
2020/12/22	20.04	19.46	30687718
2020/12/23	22.35	20.57	25830256
2020/12/24	21.48	20.15	6262174
2020/12/28	21.97	20.99	8965858
2020/12/29	21.07	19.38	9241441
2020/12/30	20	19.26	5934391
2020/12/31	19.8	18.84	6922652
2021/01/04	19.1	17.25	10022474
2021/01/05	18.08	17.37	4961457
2021/01/06	18.98	18.36	6056248
2021/01/07	19.45	18.08	6129276
2021/01/08	18.3	17.69	6481960
2021/01/11	20.65	19.94	14927612
2021/01/12	20.4	19.95	7060665
2021/01/13	38.65	31.4	144501728
2021/01/14	43.06	39.91	93717408
2021/01/15	40.75	35.5	46866360
2021/01/19	45.52	39.36	74721920
2021/01/20	41.19	39.12	33471788
2021/01/21	44.75	43.03	57079752
2021/01/22	76.76	65.01	197157952
2021/01/25	159.18	76.79	177874000
2021/01/26	150	147.98	178588128
2021/01/27	380	347.51	93396664
2021/01/28	483	193.6	58815804
2021/01/29	413.98	325	50566056
2021/02/01	322	225	37382152
2021/02/02	158	90	78183072
2021/02/03	113.4	92.41	42698512
2021/02/04	91.5	53.5	62427276
2021/02/05	95	63.77	81345016
2021/02/08	72.66	60	25687282
2021/02/09	57	50.31	26843082
2021/02/10	62.83	51.2	36455036
2021/02/11	55.32	51.1	13056725
2021/02/12	55.24	52.4	14573664
2021/02/16	53.5	49.51	8175030
2021/02/17	51.19	45.94	9260795
2021/02/18	48.87	40.69	23990556
2021/02/19	43.89	40.59	14828238
2021/02/22	48.51	46	19476020
2021/02/23	46.23	44.97	7565215
2021/02/24	91.71	91.71	83112856
2021/02/25	184.68	108.73	150309040
2021/02/26	142.9	101.74	92194344
2021/03/01	133.99	120.4	49793964
2021/03/02	133.2	118.18	33783044
2021/03/03	127.75	124.18	19273882
2021/03/04	147.87	132.35	32606892
2021/03/05	151.53	137.74	30733672
2021/03/08	210.87	194.5	63565800
2021/03/09	249.85	246.9	39100024
2021/03/10	348.5	265	71570568
2021/03/11	281.5	260	28312492
2021/03/12	295.5	264.5	25846020
2021/03/15	283	220.14	24226188
2021/03/16	220.7	208.17	35422868
2021/03/17	231.47	209.81	16481934
2021/03/18	218.88	201.75	11799914
2021/03/19	227	200.27	24677296
2021/03/22	210.36	194.49	10061505
2021/03/23	201.75	181.75	14429542
2021/03/24	166.97	120.34	24178076
2021/03/25	187.5	183.75	50962388
2021/03/26	218.93	181	37430672
2021/03/29	193.92	181.3	10042175
2021/03/30	204.3	194.46	17094924
2021/03/31	199.46	189.82	8393935
2021/04/01	196.97	191.45	9334345
2021/04/05	195	186.95	14070809
2021/04/06	192	184.5	6218318
2021/04/07	184.5	177.97	4768261
2021/04/08	185.88	170.26	10047390
2021/04/09	171.58	158.36	9462380
2021/04/12	163.9	141.09	16683595
2021/04/13	145.38	140.99	6806949
2021/04/14	174.09	166.53	21138138
2021/04/15	166.25	156.44	7856780
2021/04/16	160.2	154.69	5214750
2021/04/19	175.2	164.37	10520214
2021/04/20	164.89	158.53	4658608
2021/04/21	162.98	158.51	3812845
2021/04/22	159.1	151.17	4345809
2021/04/23	153.66	151.18	4042057
2021/04/26	174.68	168.93	10532108
2021/04/27	188	177.77	8932932
2021/04/28	181.98	178.58	5788938
2021/04/29	180.86	176.19	3760550
2021/04/30	183.8	173.59	4433569
2021/05/03	177.49	162.2	5261157
2021/05/04	161.49	160.73	4007512
2021/05/05	165.5	159.48	2805409
2021/05/06	164.72	161.01	2942802
2021/05/07	167.41	161.11	2934624
2021/05/10	161.59	143.22	4806685
2021/05/11	150.5	146.92	4684584
2021/05/12	150.5	144.79	2731510
2021/05/13	169.95	164.5	8873487
2021/05/14	166.47	159.92	4293530
2021/05/17	182.5	180.6	7462095
2021/05/18	189.2	180.67	7738717
2021/05/19	178.98	168.83	4825905
2021/05/20	174.91	170.49	2478168
2021/05/21	179.24	176.79	3654683
2021/05/24	188.46	180.01	4664348
2021/05/25	217.11	209.43	14887457
2021/05/26	248.48	242.56	21119872
2021/05/27	264	254.13	15526303
2021/05/28	268.8	222	11751365
2021/06/01	254.98	249.02	9625610
2021/06/02	294	282.24	16019220
2021/06/03	274.43	258.18	7999955
2021/06/04	265	248.36	3637515
2021/06/07	282	280.01	6051490
2021/06/08	344.66	300	17439118
2021/06/09	328	302.56	13429309
2021/06/10	288	220.39	22980152
2021/06/11	241.13	233.34	15580774
2021/06/14	238.01	229.44	7132627
2021/06/15	229.25	222.5	7301935
2021/06/16	228.73	222.97	5564827
2021/06/17	233.66	223.59	4608573
2021/06/18	223.49	213.82	4320317
2021/06/21	218.4	200.37	5120186
2021/06/22	225.88	220.4	8200177
2021/06/23	222.57	219.34	3555090
2021/06/24	227.45	212.31	3863339
2021/06/25	214.2	209.51	12692749
2021/06/28	224.45	213.25	4879364
2021/06/29	215.22	210.88	2480009
2021/06/30	215.28	214.14	2539648
2021/07/01	216.83	204.36	2742112
2021/07/02	205.45	202.83	2602729
2021/07/06	204.77	199.56	2768062
2021/07/07	197.5	190.66	4239500
2021/07/08	194.22	191.38	2857514
2021/07/09	194.78	191.23	1582925
2021/07/12	197.75	189.25	1636324
2021/07/13	188.79	180.06	2397944
2021/07/14	182.38	167.62	3913770
2021/07/15	171.99	166.82	4298589
2021/07/16	179.47	169.04	3287929
2021/07/19	176	173.49	2436934
2021/07/20	193.64	191.18	3101090
2021/07/21	195.51	185.81	2229184
2021/07/22	187.69	178.85	1412988
2021/07/23	181.6	180.36	1316168
2021/07/26	186.04	183.94	1260593
2021/07/27	185	178.54	1214775
2021/07/28	177.12	169.12	4100845
2021/07/29	173.89	164.86	2239995
2021/07/30	167.22	161.12	2377118
2021/08/02	163.59	157.65	2532931
2021/08/03	158.89	152.75	14450624
2021/08/04	157.79	146.8	2393484
2021/08/05	157.6	153.44	2412123
2021/08/06	156.5	151.77	1352689
2021/08/09	164.71	161.13	2249204
2021/08/10	166.9	159.05	1623334
2021/08/11	159.05	158.78	945428
2021/08/12	164.28	162.35	1319832
2021/08/13	163.55	162.52	1014751
2021/08/16	169.88	163.93	1574877
2021/08/17	169.48	163.55	1215938
2021/08/18	165.6	157.05	1411842
2021/08/19	157.99	152.9	1196548
2021/08/20	160.09	159.3	1154858
