# Supplementary material for: Does retail investors beat institutional investors?——Explanation of game stop’s stock price anomalies
Source: PLoS One. 2022 Oct 25;17(10):e0268387. doi: 10.1371/journal.pone.0268387 (PMC9595539; doi:10.1371/journal.pone.0268387)
Supplement: S1 File — (TXT) [file pone.0268387.s002.txt]

      We collected and downloaded the closing price of Game Station from December 2019 to August 2021 through Tongdaxin financial terminal software, and used STATA software to draw its trend chart, as shown in Figure 1.
where,
  "date" means trading day；
“close”means closing price.
  
